# Supplementary material for: Difference between physical therapist estimation and psychological patient-reported outcome measures in patients with low back pain
Source: PLoS One. 2020 Jan 21;15(1):e0227999. doi: 10.1371/journal.pone.0227999 (PMC6974035; doi:10.1371/journal.pone.0227999)
Supplement: S3 Appendix — (XLSX) [file pone.0227999.s003.xlsx]

## Sheet: データ
													Roland-Morris Disability Questionnaire (yes=1, no=0)																									Pain Catastrophizing Scale (PCS) (0-4)
ID	Height	Weight	Medical Diagnosis	age	Gender (0＝male, 1＝ female)	Pain intensity NRS (back）	Pain intensity NRS (lower limb)	EQ-5D-mobility	EQ-5D-selfcare	EQ-5D-usual activity	EQ-5D-pain	EQ-5D-anxiety	Item 1	Item 2	Item 3	Item 4	Item 5	Item 6	Item 7	Item 8	Item 9	Item 10	Item 11	Item 12	Item 13	Item 14	Item 15	Item 16	Item 17	Item 18	Item 19	Item 20	Item 21	Item 22	Item 23	Item 24	Total score	Item 1	Item 2	Item 3	Item 4	Item 5	Item 6	Item 7	Item 8	Item 9	Item 10	Item 11	Item 12
1	163	92.1	lumbar canal stenosis	69	1	4	2	2	1	2	2	1	0	1	0	0	0	0	1	1	0	0	0	1	1	0	1	0	0	0	0	0	1	0	0	0	7	1	0	1	1	1	1	0	1	1	1	1	1
2	166	85	lumbar canal stenosis	80	0	4	0	1	1	1	1	1	0	0	0	0	1	0	0	0	0	0	0	0	0	0	0	0	0	0	0	0	0	0	1	0	2	4	0	1	1	1	1	1	4	4	2	3	0
3	169	72	lumbar canal stenosis	74	0	6	6	1	1	3	3	1	1	1	1	0	0	0	0	0	0	0	0	1	0	1	0	1	0	0	0	1	1	0	1	0	9	4	0	1	0	1	1	4	4	2	3	1	0
4	166	625	lumbar disk herniation	68	0	1	6	1	1	1	3	1	0	0	0	0	0	0	0	0	0	0	0	0	0	0	0	0	0	0	0	0	0	0	1	0	1	1	0	1	1	0	1	0	3	3	1	1	1
5	166.1	63.9	lumbar canal stenosis	66	1	4	7	4	1	3	4	1	1	1	0	0	1	1	0	0	1	1	1	0	1	0	0	1	1	1	0	0	1	0	1	0	13	4	3	2	4	3	3	3	4	4	1	4	3
6	152	61	lumbar canal stenosis	57	1	1	4	2	1	4	4	1	0	1	1	1	1	1	1	0	1	0	0	0	0	1	0	1	1	1	0	0	1	0	1	0	13	0	0	0	0	2	0	0	0	2	0	2	1
7	173	79	lumbar canal stenosis	68	0	3	3	4	1	1	2	1	0	0	1	1	0	0	0	0	0	0	0	0	0	0	0	0	0	0	0	0	0	0	0	0	2	4	0	1	1	0	1	1	4	0	0	0	0
8	153	48.3	lumbar canal stenosis	75	1	2	2	2	1	2	2	1	1	1	1	1	1	0	0	0	0	1	0	0	0	0	0	0	0	0	0	0	0	0	1	0	7	4	0	0	4	4	3	0	4	3	1	4	0
9	153.2	66.9	lumbar canal stenosis	70	1	5	8	4	1	4	4	2	1	0	1	0	1	0	0	0	1	1	0	0	1	0	0	1	1	0	1	1	0	1	0	0	11	3	3	2	3	4	4	2	4	4	3	4	2
10	165.2	70	lumbar canal stenosis	60	0	3	5	2	1	2	2	1	0	1	1	0	1	0	0	0	0	0	0	0	0	0	0	0	0	1	0	0	0	0	1	0	5	4	1	1	1	2	3	3	4	2	2	4	2
11	157	56	lumbar canal stenosis	82	1	3	6	3	3	4	4	1	1	1	1	1	1	1	1	1	1	1	0	1	1	1	1	1	1	1	0	1	1	0	1	0	20	1	2	4	3	2	4	1	4	3	1	3	1
12	159.4	63.5	lumbar canal stenosis	70	0	3	8	3	2	4	4	2	0	1	0	0	1	1	0	0	0	0	0	0	0	0	0	0	1	0	0	0	0	0	1	0	5	4	0	2	3	3	3	3	4	1	3	2	3
13	151.3	65.1	lumbar canal stenosis	59	1	8	8	2	1	2	2	1	0	1	1	0	1	0	1	0	0	1	0	0	1	0	0	1	1	0	0	0	0	0	1	0	9	3	1	2	0	1	1	2	3	2	2	3	0
14	147	45	lumbar canal stenosis	87	1	3	2	5	1	3	4	2	0	1	0	0	1	1	1	1	0	1	0	0	0	0	0	0	1	0	0	1	0	1	0	1	10	4	3	3	4	3	3	4	4	4	4	4	4
15	168.1	74.5	lumbar canal stenosis	61	0	3	1	1	1	2	2	1	0	1	1	0	1	1	0	0	0	0	0	0	0	0	0	0	1	0	0	0	1	0	0	0	6	1	1	1	1	2	1	1	3	2	1	2	2
16	162.8	73.8	lumbar disk herniation	55	1	2	3	2	1	2	2	1	0	1	0	0	0	0	1	1	0	0	0	0	0	0	0	1	0	0	0	0	1	0	0	0	5	3	2	0	1	1	3	2	4	2	0	2	0
17	153	50	lumbar canal stenosis	73	1	6	8	4	3	4	4	4	1	1	1	0	1	1	1	1	1	1	1	1	1	0	1	1	1	1	0	1	1	1	1	1	21	4	4	3	4	4	4	4	4	4	4	4	4
18	151.2	61.9	lumbar canal stenosis	80	1	6	7	3	3	4	4	2	0	1	1	0	1	1	1	1	1	1	1	1	0	1	0	1	1	0	0	0	1	0	1	0	15	3	1	1	2	3	2	1	3	3	1	3	2
19	153.5	55.8	lumbar canal stenosis	66	1	3	4	3	3	4	3	1	1	1	1	0	1	1	0	1	1	1	1	0	0	0	0	1	1	1	0	0	1	0	1	0	14	4	0	0	2	3	3	0	4	3	2	4	2
20	161	64	lumbar canal stenosis	71	0	6	7	3	1	1	2	2	1	1	1	1	0	1	1	0	0	1	0	1	0	0	0	1	1	1	0	0	1	0	1	1	14	4	4	4	3	4	0	0	4	4	4	2	1
21	164	67	lumbar canal stenosis	79	0	8	6	4	3	5	5	3	1	1	1	1	1	1	1	1	1	1	1	0	0	1	0	1	1	0	0	1	1	1	1	0	18	3	1	1	2	3	3	3	4	3	1	4	2
22	164.4	53.5	lumbar canal stenosis	67	0	2	3	1	1	2	2	1	0	0	0	0	0	0	0	0	0	0	0	0	0	0	0	0	0	0	0	0	0	0	0	0	0	1	1	1	1	1	1	3	1	1	1	1	1
23	150	54	lumbar disk herniation	78	0	5	5	4	3	4	3	3	1	1	1	0	1	1	1	1	1	1	1	0	1	1	0	1	0	1	0	1	1	1	1	0	18	4	3	2	3	3	4	3	4	2	3	4	4
24	159.1	60.8	lumbar canal stenosis	65	1	5	1	3	1	4	4	1	1	1	1	0	1	1	1	1	1	1	0	0	1	1	0	1	1	0	0	1	1	1	1	0	17	4	1	2	3	3	4	0	4	4	3	4	1
25	195	124	lumbar canal stenosis	31	0	1	1	1	1	1	1	1	0	1	0	0	0	0	0	0	0	0	0	0	0	0	0	0	0	0	0	0	0	0	0	0	1	1	0	0	0	0	0	0	4	0	0	0	0
26	173	78	lumbar disk herniation	34	0	10	10	3	3	4	3	2	1	0	1	1	1	1	1	1	1	0	1	1	1	1	0	1	1	0	0	0	1	0	1	1	17	4	2	1	2	2	3	0	4	2	3	3	2
27	179.5	72.5	lumbar canal stenosis	61	1	6	6	2	1	3	3	1	0	1	1	1	1	0	1	1	1	1	1	1	1	1	0	1	1	0	0	0	1	0	1	0	16	4	2	1	1	1	2	2	4	4	3	4	1
28	159.4	65.6	lumbar canal stenosis	63	0	4	3	1	1	1	2	2	1	1	1	0	1	1	1	0	0	1	1	1	1	1	0	0	1	0	0	1	0	1	1	0	15	3	3	3	4	2	4	3	3	3	3	4	3
29	147.8	61.3	lumbar canal stenosis	71	1	9	9	4	3	3	4	3	1	1	1	0	1	1	1	1	1	1	1	0	1	1	1	1	1	1	0	1	1	0	1	0	19	4	3	2	3	3	3	2	4	3	3	4	3
30	163	83.1	lumbar canal stenosis	81	0	4	4	4	3	3	3	2	0	1	1	0	1	0	1	1	1	0	1	0	0	0	0	1	1	1	0	0	1	0	1	0	12	3	1	2	2	3	3	3	4	3	1	2	2
31	175.1	78.7	lumbar disk herniation	55	0	0	0	2	2	3	3	1	0	0	1	0	1	1	0	0	1	0	0	0	0	0	0	1	0	0	0	0	0	0	1	0	6	2	0	1	0	0	0	3	3	3	1	2	1
32	150	54	lumbar canal stenosis	78	1	8	8	4	2	3	4	2	0	1	1	0	1	0	1	0	0	0	0	1	0	1	1	0	0	1	0	0	0	0	1	0	9	3	1	1	1	3	1	0	4	3	1	1	1
33	172	52	lumbar disk herniation	35	0	2	6	3	1	3	3	3	0	1	1	0	1	1	0	1	0	0	0	0	0	0	0	0	0	1	0	0	1	1	1	1	10	3	2	3	2	3	3	2	4	4	4	0	0
34	162.8	53.9	lumbar canal stenosis	55	0	9	9	2	2	2	3	2	1	1	1	1	1	1	1	1	1	1	1	1	1	1	1	1	1	1	1	1	1	1	1	1	24	4	4	4	4	4	4	4	4	4	4	4	4
35	184	82	lumbar disk herniation	37	0	6	7	3	2	4	4	2	1	1	1	0	1	1	0	0	0	1	0	0	1	1	0	0	1	1	0	0	1	1	1	0	13	3	1	2	1	2	3	0	4	2	3	2	1
36	16.4	55.8	lumbar canal stenosis	53	0	8	8	2	1	2	3	1	0	1	1	0	1	1	0	0	0	0	0	0	1	0	0	0	0	0	0	0	0	0	1	0	6	3	0	0	0	0	1	0	4	4	0	3	2
37	154.6	53.3	lumbar canal stenosis	71	0	7	8	4	2	4	2	2	1	1	1	0	0	1	0	0	1	1	0	0	0	0	0	1	1	0	0	0	1	0	1	0	10	4	3	2	3	3	4	3	4	4	4	4	3
38	174.5	66.7	lumbar canal stenosis	58	0	1	3	1	1	2	2	1	0	0	0	0	0	0	0	0	0	0	0	0	0	0	0	0	0	0	0	0	0	0	0	0	0	4	3	2	1	3	1	2	4	4	2	4	3
39	174.4	69.7	lumbar disk herniation	46	0	1	4	1	1	1	2	1	0	0	0	0	0	0	0	0	0	0	0	0	0	0	0	1	0	0	0	0	0	0	0	0	1	1	0	0	0	0	1	1	1	0	1	1	2
40	176	68	lumbar disk herniation	29	0	7	7	3	1	4	4	2	0	1	1	0	0	0	0	1	0	0	0	0	1	1	0	0	1	0	0	0	0	0	1	0	7	4	2	3	1	3	2	0	4	4	4	4	0
41	159.8	69.4	lumbar canal stenosis	75	0	3	3	2	1	2	3	1	1	1	1	1	1	1	1	0	0	0	0	1	1	1	1	1	1	1	1	0	0	0	0	0	15		1	1	3	2	3	3	3	3	2	1	1
42	170.2	90.4	lumbar disk herniation	17	0	8	10	4	4	4	5	4	0	1	1	1	1	1	1	1	1	1	0	1	1	0	0	1	1	1	0	1	1	1	1	0	18	4	1	1	3	2	1	0	4	3	4	4	0
43	155	47	lumbar canal stenosis	74	1	3	5	4	1	4	5	4	0	0	0	1	0	1	0	1	0	0	1	0	0	1	0	0	1	1	0	1	1	0	0	0	9	4	2	2	3	3	3	3	2	0	3	3	3
44	169.1	70	lumbar canal stenosis	63	0	2	7	4	1	3	4	2	1	1	1	0	0	1	0	0	0	1	0	0	0	0	0	0	1	0	0	1	1	0	0	0	8	4	0	1	0	1	3	0	4	3	3	4	4
45	164.5	81	lumbar canal stenosis	50	0	3	8	4	1	3	2	1	0	1	1	0	1	0	0	0	0	1	0	0	1	0	0	1	1	0	0	1	1	0	1	0	10	4	1	1	1	3	2	0	4	4	1	2	4
46	154	53	lumbar disk herniation	75	1	7	7	4	3	4	4	1	1	1	1	1	1	0	1	0	1	0	1	0	0	0	0	1	0	1	0	0	1	1	1	0	13	4	3	0	0	3	4	3	4	4	3	4	1
47	166	111	lumbar disk herniation	24	0	6	6	4	3	4	4	4	1	1	1	1	1	1	0	0	1	1	1	1	1	1	1	1	1	0	0	1	1	0	1	1	19	4	3	3	3	3	3	1	4	3	1	3	2
48	156.6	54.8	lumbar disk herniation	50	1	0	7	3	2	3	3	2	1	1	1	0	1	1	0	0	1	1	1	0	0	0	0	1	1	0	0	0	1	1	1	0	13	3	1	2	2	2	3	1	4	3	3	3	2
49	155	47.8	lumbar disk herniation	49	1	0	8	2	1	3	3	1	0	1	1	0	0	0	0	0	0	0	0	0	0	1	0	0	1	0	0	0	0	0	1	0	5	3	3	1	0	1	3	0	3	3	1	1	1
50	161	50.5	lumbar disk herniation	33	1	3	5	3	3	3	3	3	1	1	1	1	1	1	1	1	1	1	0	0	0	1	1	1	1	1	0	1	1	1	0	0	18	4	3	1	4	4	4	4	4	4	4	3	2
51	154	51.2	lumbar canal stenosis	65	1	10	10	4	1	4	4	2	0	0	1	0	1	0	0	0	0	0	0	0	0	0	0	1	0	0	0	0	0	0	1	0	4	4	0	0	0	0	0	0	4	0	0	1	0
52	160.1	70.8	lumbar disk herniation	61	0	4	6	4	2	3	2	2	1	1	1	0	1	1	0	0	1	1	1	0	0	1	0	0	1	1	0	1	0	0	1	0	13	2	1	1	0	1	1	2	4	3	1	3	1
53	158	56	lumbar disk herniation	53	0	5	7	3	2	3	4	3	0	1	1	1	1	1	0	1	1	1	1	1	0	0	1	1	0	0	0	1	0	1	0	0	14	3	1	1	3	3	1	1	4	3	2	4	3
54	154.6	53.3	lumbar canal stenosis	71	0	7	8	4	2	4	2	2	1	1	1	0	0	1	0	0	1	1	0	0	0	0	0	1	1	0	0	0	1	0	1	0	10	4	3	2	3	3	4	3	4	4	4	4	3
55	154.7	6.3	lumbar canal stenosis	71	1	6	7	5	1	4	5	4	1	1	1	0	1	1	0	1	0	1	1	0	0	1	0	0	1	0	0	1	1	0	1	0	13	3	2	4	3	3	4	3	4	4	3	4	4
56	149.9	44.1	lumbar canal stenosis	79	1	7	9	4	2	4	4	2	1	0	1	0	0	1	0	0	0	1	0	0	0	0	0	0	1	0	0	1	1	0	1	0	8	3	4	4	3	4	4	3	4	4	3	4	2
57	173	62	lumbar canal stenosis	71	0	4	3	3	1	2	2	1	0	0	0	0	0	0	0	1	0	0	0	0	1	0	0	0	0	0	0	0	1	0	0	0	3	1	0	2	0	1	0	0	4	2	0	1	1
58	173.3	63	lumbar canal stenosis	76	0	8	10	4	1	1	4	1	0	0	1	0	1	0	1	0	0	0	0	1	1	0	0	0	0	0	0	0	1	0	1	0	7	4	1	2	1	1	1	1	4	3	2	3	1
59	175	86.3	lumbar disk herniation	43	0	8	8	3	1	2	4	1	1	1	1	0	0	1	1	1	0	1	1	1	1	1	0	1	1	1	0	1	1	0	0	1	17	3	0	0	3	3	2	0	4	3	3	2	0
60	165	60	lumbar disk herniation	49	1	5	6	2	2	2	3	3	0	1	1	0	0	0	1	0	1	0	0	0	1	1	0	1	1	1	0	0	0	0	1	0	10	4	3	3	4	4	4	3	4	4	4	4	4
61	158	84	lumbar canal stenosis	61	1	2	6	4	2	2	3	1	0	0	1	0	1	1	1	1	0	0	0	0	0	0	0	0	0	0	0	1	1	0	1	0	8	3	0	0	0	0	2	0	4	2	1	3	2
62	148.9	52.5	lumbar canal stenosis	62	1	6	8	3	3	3	4	2	0	1	1	0	1	0	0	0	1	0	1	0	0	1	0	1	1	0	0	0	0	1	1	0	10	3	1	2	3	3	3	1	4	4	3	3	2
63	170	80	lumbar canal stenosis	70	0	7	5	4	2	3	3	3	1	1	1	0	1	1	0	1	0	1	0	0	1	1	1	1	1	0	0	1	1	0	1	1	16	4	2	3	4	3	4	4	4	4	4	4	3
64	167.7	65.5	lumbar canal stenosis	62	0	6	8	3	1	2	3	2	1	1	1	0	1	0	0	1	0	1	0	1	0	1	0	0	1	0	0	0	1	0	1	0	11	4	0	0	0	3	2	0	4	3	0	3	0
65	156	49.5	lumbar canal stenosis	56	1	2	6	2	1	3	3	2	0	1	1	0	0	0	0	1	0	1	0	0	0	1	0	1	1	0	0	0	1	0	1	0	9	4	2	2	2	2	3	3	4	3	3	3	1
66	166	63	lumbar disk herniation	21	1	0	3	2	1	3	3	1	0	1	0	0	0	1	0	0	1	1	0	0	0	1	0	0	0	1	0	0	0	0	0	1	7	3	2	1	0	3	0	0	4	1	2	3	0
67	167	57	lumbar canal stenosis	59	0	8	8	2	1	4	4	2	1	1	1	0	1	1	0	0	0	1	0	0	1	0	0	0	0	1	0	0	0	0	1	0	9	4	3	2	2	3	3	3	4	4	3	3	2
68	171	72	lumbar disk herniation	19	0	9	4	3	2	4	4	2	1	1	0	0	0	1	0	1	0	0	0	0	0	1	1	1	0	0	0	0	1	1	0	1	10	4	2	3	2	2	3	0	4	3	1	4	1
69	176	74	lumbar disk herniation	36	0	2	1	3	4	4	4	2	1	1	1	1	1	1	0	1	1	1	1	0	0	1	0	1	1	1	0	1	1	1	1	0	18	4	1	1	1	1	3	0	4	4	1	1	0
70	162.2	55.2	lumbar canal stenosis	69	0	2	3	3	1	2	3	2	0	0	1	0	1	0	0	0	0	0	0	0	0	0	0	0	0	0	0	0	0	0	1	0	3	3	0	0	0	0	2	0	4	2	2	4	0
71	169	72	lumbar canal stenosis	75	0	3	8	3	1	4	2	1	0	1	1	0	1	1	1	1	0	11	0	0	0	1	0	0	1	0	0	1	0	0	1	0	21	4	2	1	4	4	4	2	4	4	4	4	1
72	161.5	82.2	lumbar canal stenosis	68	0	6	6	2	1	1	2	1	1	1	1	1	1	1	1	1	1	0	0	0	1	1	0	1	1	0	0	1	1	0	1	0	16	3	3	3	1	1	3	0	4	3	3	4	1
73	156	69	lumbar disk herniation	61	1	8	8	2	1	3	3	1	1	1	1	0	1	0	1	1	1	0	1	0	1	1	0	1	0	1	0	0	1	1	1	0	15	1	3	1	2	4	1	0	4	3	1	1	2
74	180.2	83	lumbar canal stenosis	66	0	2	0	1	1	1	1	1	0	1	1	0	1	0	0	0	1	0	0	0	0	0	0	1	0	0	0	1	0	0	1	0	7	1	0	0	0	0	1	0	1	1	0	1	0
75	170	78	lumbar disk herniation	43	0	3	9	5	3	5	4	2	1	1	1	1	1	1	0	1	1	1	1	0	1	1	0	1	1	1	0	1	1	0	1	0	18	4	2	1	1	2	3	1	4	2	1	3	2
76	164.5	63.1	lumbar canal stenosis	64	0	7	8	3	1	3	4	4	0	1	1	0	1	1	1	1	1	1	0	0	1	1	0	1	1	0	0	0	0	1	0	0	13	4	2	2	2	2	3	1	4	4	4	4	1
77	157.9	62.4	lumbar disk herniation	57	1	2	9	3	3	4	4	1	1	1	1	1	0	1	1	1	1	1	1	0	0	0	1	1	1	0	1	0	1	0	1	1	17	3	0	0	2	3	2	1	4	2	3	3	2
78	148	52	lumbar canal stenosis	84	1	5	6	3	2	3	3	3	1	1	1	1	1	1	0	1	1	1	1	0	0	0	0	1	1	0	1	1	1	0	1	0	16	3	3	2	1	1	3	3	4	3	3	3	3
[truncated: 68 more columns]
